# Supplementary material for: An Analysis of the Spatial Characteristics and Transport Fluxes of BTEX in Soil and Atmospheric Phases at a Decommissioned Steel Mill Site in China with a Long History
Source: Toxics. 2023 Oct 18;11(10):868. doi: 10.3390/toxics11100868 (PMC10610661; doi:10.3390/toxics11100868)
Supplement: Supplementary file 1 [file toxics-11-00868-s001.zip]

Archive with 1 entries (1 files):
- toxics-2659539-supplementary.pdf
